# Supplementary material for: Variation in food web reliance on green and brown energy pathways across ecosystem gradients
Source: PLoS One. 2026 Feb 4;21(2):e0336521. doi: 10.1371/journal.pone.0336521 (PMC12871965; doi:10.1371/journal.pone.0336521)
Supplement: S1 Table — (CSV) [file pone.0336521.s003.csv]

site	hydroseason	group	common_name	functional_grp	n	min_TL_cm	max_TL_cm	md13C	d13Csd	md15N	d15Nsd	md34S	d34Ssd
RB10	Dry	Consumer	Bluegill	demersal_fish	6	4.4	11.3	-31.47833333	0.501773521	11.30666667	1.70444908	24.59	1.5768069
RB10	Dry	Consumer	Coastal Shiner	Forage_fish	15	2.7	3.1	-32.17666667	0.544054444	12.31733333	0.819481253	23.51733333	3.266906502
RB10	Dry	Consumer	Dollar Sunfish	demersal_fish	1	3.1	3.5	-30.33	NA	10.94	NA	25.79	NA
RB10	Dry	Consumer	Eastern Grass Shrimp	Shrimp	1	1.1	1.8	-31.61	NA	12.08	NA	25.06	NA
RB10	Dry	Consumer	Flatback Mud Crab	Crab	2	0.8	1.6	-25.675	0.643467171	7.66	2.870853532	11.86	8.683271273
RB10	Dry	Consumer	Golden Topminnow	Forage_fish	1	3.7	3.7	-27.93	NA	9.85	NA	24.67	NA
RB10	Dry	Consumer	Hogchoker	demersal_fish	3	4.5	5.1	-31.56666667	0.32393415	10.18666667	0.309246396	18.44333333	3.789951627
RB10	Dry	Consumer	Peacock Eel	demersal_fish	7	20.9	23.7	-28.35119387	1.209245418	9.227171501	1.237680088	20.50969077	1.397297232
RB10	Dry	Consumer	Redear Sunfish	demersal_fish	1	13	15.4	-30.5	NA	12.82	NA	25.16	NA
RB10	Dry	Consumer	Tidewater Silverside	Forage_fish	2	5.4	7	-31.185	0.827314934	11.23	0.311126984	22.305	0.205060967
RB10	Wet	Consumer	Bluefin Killifish	Forage_fish	2	2.5	3.1	-30.34	1.824335495	9.12	0.028284271	11.955	11.67433296
RB10	Wet	Consumer	Bluegill	demersal_fish	3	8.1	21	-31.46	2.694383046	10.32	0.720277724	17.29666667	2.049886176
RB10	Wet	Consumer	Bowfin	Predator	3	50	65	-30.57666667	1.228589978	11.12	0.192873015	24.62	0.386264158
RB10	Wet	Consumer	Clown Goby	demersal_fish	1	5.4	5.5	-33.59	NA	12.39	NA	21.83	NA
RB10	Wet	Consumer	Coastal Shiner	Forage_fish	2	3.6	5.2	-31.725	1.308147545	11.54	2.078893937	20.73	3.224406922
RB10	Wet	Consumer	Crested Goby	demersal_fish	2	4.3	4.6	-32.37	0.565685425	12.09	1.117228714	18.845	2.283954903
RB10	Wet	Consumer	Dollar Sunfish	demersal_fish	8	3.1	4.4	-27.71875	1.73125419	8.98375	0.821391459	16.17	4.168644864
RB10	Wet	Consumer	Eastern Grass Shrimp	Shrimp	2	1.1	1.7	-30.525	0.417193001	11.16	0.155563492	22.02	0.410121933
RB10	Wet	Consumer	Eastern Mosquitofish	Forage_fish	3	1.7	2.9	-29.46666667	0.731869752	10.60666667	0.35388322	19.45333333	1.06758294
RB10	Wet	Consumer	Gar	Predator	5	44.4	53.4	-28.534	1.178762063	11.838	0.389448328	23.222	2.825468103
RB10	Wet	Consumer	Harris Mud Crab	Crab	2	0.9	1.3	-31.13	NA	9.46	0.169705627	18.09	1.796051224
RB10	Wet	Consumer	Hogchoker	demersal_fish	2	5.2	5.6	-31.18	0.438406204	10.315	1.42128463	15.225	0.459619408
RB10	Wet	Consumer	Largemouth Bass	Predator	4	26	34.4	-29.27	0.903880523	12.445	0.485077313	21.7125	2.407091952
RB10	Wet	Consumer	Peacock Eel	demersal_fish	5	14.1	22.3	-29.63	1.096517214	9.57	0.324191302	21.954	1.281261098
RB10	Wet	Consumer	Redear Sunfish	demersal_fish	5	4.7	14.3	-29.02	1.302766288	9.01	0.514344243	20.078	3.860514214
RB10	Wet	Consumer	Redfish	Predator	3	35.4	39.6	-31.17333333	0.461446999	13.02333333	0.526244557	15.28666667	6.826978346
RB10	Wet	Consumer	Snook	Predator	5	33.9	68.5	-29.428	0.789284486	11.666	1.209144326	15.922	5.595021895
RB10	Wet	Consumer	Spotted Sunfish	demersal_fish	2	9.9	12.6	-30.045	0.770746391	10.51	1.018233765	23.79	1.499066376
RB10	Wet	Consumer	Spotted Tilapia	demersal_fish	4	14.4	15.5	-32.31	2.793062835	8.68	1.385303817	19.4075	3.600947792
RB10	Wet	Consumer	Striped Mullet	demersal_fish	2	26.6	30.4	-32.305	0.558614357	10.36	1.598061325	12.805	3.146625176
RB10	Wet	Consumer	Tidewater Mojarra	Forage_fish	3	5.4	5.9	-31.87	0.381575681	12.31	0.163707055	16.62	1.515222756
RB10	Wet	Consumer	Tidewater Silverside	Forage_fish	2	6	7	-30.28	0.212132034	12.085	0.247487373	20.665	0.134350288
SRS3	Dry	Consumer	Bluefin Killifish	Forage_fish	3	2.6	2.7	-31.05	0.400374824	8.44	0.45177428	22.08666667	0.225018518
SRS3	Dry	Consumer	Eastern Grass Shrimp	Shrimp	3	0.9	1.7	-30.89333333	0.359212101	7.543333333	0.176162803	22.03333333	0.064291005
SRS3	Dry	Consumer	Eastern Mosquitofish	Forage_fish	3	1.7	2.1	-29.52666667	0.332315112	8.96	0.034641016	20.83333333	0.086216781
SRS3	Dry	Consumer	Flagfish	Forage_fish	3	1.8	2.2	-31.52666667	0.63799164	7.556666667	0.075055535	19.48333333	0.448590385
SRS3	Dry	Consumer	Gar	Predator	3	32	47	-30.44333333	0.247857486	11.58666667	0.391450295	25.03666667	0.177857621
SRS3	Dry	Consumer	Golden Topminnow	Forage_fish	3	3.1	5.6	-28.51333333	0.544273216	9.313333333	0.171561456	20.66333333	0.730775843
SRS3	Dry	Consumer	Slough Crayfish	Benthic_invert	3	1.5	3.1	-29.55333333	0.976541516	4.04	0.177763888	21.27	0.405955663
SRS3	Dry	Consumer	Warmouth	demersal_fish	3	8.7	11.6	-29.89	0.078102497	9.86	0.173493516	22.53666667	0.287112057
SRS3	Wet	Consumer	Bluefin Killifish	Forage_fish	3	2.4	2.7	-29.09	0.240624188	9.526666667	0.100166528	22.16333333	0.205264058
SRS3	Wet	Consumer	Bluegill	demersal_fish	3	8.2	15.4	-31.70333333	2.85239081	9.956666667	0.141891978	21.74	0.578619046
SRS3	Wet	Consumer	Bowfin	Predator	3	50	52	-29.11666667	0.963967496	11.95	0.577148161	24.01333333	1.390047961
SRS3	Wet	Consumer	Flagfish	Forage_fish	2	1.9	2.2	-30.55	0.933380951	9.865	0.38890873	21.27	0.014142136
SRS3	Wet	Consumer	Gar	Predator	4	47	56	-30.065	0.509018664	12.1575	0.480650601	23.86	1.150333285
SRS3	Wet	Consumer	Giant Water Bug	Insect	2	1	1	-32.245	0.827314934	6.045	0.445477272	23.015	0.6151829
SRS3	Wet	Consumer	Golden Topminnow	Forage_fish	2	3.3	4.1	-29.585	0.502045815	10.255	0.403050865	21.66	0.098994949
SRS3	Wet	Consumer	Largemouth Bass	Predator	3	36	45	-28.93666667	0.450814078	11.93	0.259422435	23.27666667	0.553022001
SRS3	Wet	Consumer	Mayan Cichlid	demersal_fish	3	6.3	18.6	-31.62333333	1.930138164	8.8	0.542862782	23.48333333	1.589287052
SRS3	Wet	Consumer	Peacock Eel	demersal_fish	3	21.7	23.6	-28.90666667	0.8495489	9.503333333	0.990168336	21.99666667	1.200222202
SRS3	Wet	Consumer	Sailfin Molly	Forage_fish	2	1.7	3.2	-31.825	1.025304833	9.085	0.134350288	19.54	2.03646753
SRS3	Wet	Consumer	Spotted Sunfish	demersal_fish	3	12.4	13.2	-29.83666667	1.591236417	10.55333333	0.170098011	23.48	2.018885831
SRS3	Wet	Consumer	Spotted Tilapia	demersal_fish	3	20	22	-32.58666667	0.945163125	9.933333333	0.612562922	23.64	0.502394267
SRS3	Wet	Consumer	Tidewater Mojarra	Forage_fish	3	6.4	9.5	-33.26666667	0.919039354	9.913333333	1.139049311	19.68666667	1.220874004
SRS3	Wet	Consumer	Walking Catfish	Predator	3	19.5	22	-30.44	0.245153013	9.16	0.475709996	20.98	0.707036067
SRS3	Wet	Consumer	Western Mosquitofish	Forage_fish	2	2.1	2.4	-30.245	0.091923882	9.49	0.098994949	21.305	0.431335137
SRS4	Dry	Consumer	Dark False Mussel	Sessile_filter_feeder	1			-34.84	NA	8.23	NA	-0.99	NA
SRS4	Dry	Consumer	Eastern Grass Shrimp	Shrimp	3	2	2.5	-28.00666667	0.222336082	9.443333333	0.819776392	10.53666667	1.465753504
SRS4	Dry	Consumer	Harris Mud Crab	Crab	6	0.6	0.6	-25.63333333	7.759609956	6.758333333	0.540237602	5.893333333	4.650478112
SRS4	Dry	Consumer	Pink Shrimp	Shrimp	1	2	3	-26.33	NA	10.81	NA	13.96	NA
SRS4	Dry	Consumer	Redfish	Predator	1	39.6	40.3	-30.87	NA	10.09	NA	4.48	NA
SRS4	Dry	Consumer	Snook	Predator	1	30.4	31.6	-29.59	NA	10.19	NA	5.75	NA
SRS4	Dry	Consumer	Water Strider	Insect	1			-29.58	NA	8.97	NA	9.64	NA
SRS4	Wet	Consumer	Blue Crab	Crab	2	11	17.5	-30.84	2.927422074	6.985	0.756604256	10.635	7.672108576
SRS4	Wet	Consumer	Crested Goby	demersal_fish	3	3.9	5.4	-29.03333333	1.636897472	9.373333333	0.738940683	9.636666667	2.602197789
SRS4	Wet	Consumer	Dark False Mussel	Sessile_filter_feeder	1			-32.53	NA	6.12	NA	5.95	NA
SRS4	Wet	Consumer	Eastern Grass Shrimp	Shrimp	2	1	2.3	-29.515	0.982878426	8.175	0.233345238	9.095	0.190918831
SRS4	Wet	Consumer	Harris Mud Crab	Crab	2	0.8	0.9	-31.935	0.544472222	6.1	0.254558441	3.65	0.650538239
SRS4	Wet	Consumer	Pink Shrimp	Shrimp	2	3.3	6.5	-31.62	0.424264069	7.545	0.756604256	5.25	0.636396103
SRS4	Wet	Consumer	Redfish	Predator	2	35.4	39.3	-30.97	0.014142136	10.885	0.148492424	3.725	1.166726189
SRS4	Wet	Consumer	Sailfin Molly	Forage_fish	3	4.6	6.1	-31.88333333	1.170356071	5.133333333	1.00976895	9.773333333	3.641377944
SRS4	Wet	Consumer	Snook	Predator	4	31.5	33.9	-28.7425	1.815422357	10.87	0.581435006	5.5325	1.622865264
SRS4	Wet	Consumer	Spotted Tilapia	demersal_fish	3	3.6	7.2	-33.54	2.195609255	9.226666667	0.502924779	10.09	3.382883386
SRS4	Wet	Consumer	Striped Mojarra	demersal_fish	3	17.5	22	-32.47666667	0.42253205	9.473333333	0.515978036	2.056666667	0.611582646
SRS4	Wet	Consumer	Striped Mullet	demersal_fish	4	26.6	30.4	-20.0625	3.890847166	7.8925	1.000912084	5.2875	2.964730173
SRS4	Wet	Consumer	Tidewater Mojarra	Forage_fish	3	7.4	9.3	-32.07666667	0.225462488	9.313333333	0.261023626	1.523333333	1.737939393
SRS6	Dry	Consumer	Bay Anchovy	Forage_fish	1	2.6	2.7	-24.43	NA	9.29	NA	15.42	NA
SRS6	Dry	Consumer	Crested Goby	demersal_fish	4	4.7	7.8	-24.5725	0.914890704	8.7225	0.915655503	8.195	0.947048045
SRS6	Dry	Consumer	Eastern Grass Shrimp	Shrimp	1	1.7	2.6	-27.56	NA	9.17	NA	11.54	NA
SRS6	Dry	Consumer	Mangrove Tree Crab	Crab	1	1.3	2	-24.51	NA	5.7	NA	14.15	NA
SRS6	Dry	Consumer	Pink Shrimp	Shrimp	6	1.6	4.7	-26.28666667	0.814215369	7.045	1.047869267	5.891666667	1.362635926
SRS6	Dry	Consumer	Porceline Crab	Crab	2			-24.34	2.008183259	5.855	0.601040764	10.585	0.558614357
SRS6	Dry	Consumer	Salt Marsh Mud Crab	Crab	3	1.9	2.8	-23.05333333	2.919354952	6.31	1.577719874	9.806666667	1.170697798
SRS6	Dry	Consumer	Tidewater Mojarra	Forage_fish	2	1.3	4.1	-24.125	0.558614357	9.665	0.035355339	7.26	0.763675324
SRS6	Wet	Consumer	Brown Grass Shrimp	Shrimp	3	1	2.6	-26.40333333	0.587310253	8.163333333	0.495412286	5.393333333	0.281128678
SRS6	Wet	Consumer	Clown Goby	demersal_fish	2	3.9	5.2	-24.96	0.325269119	8.81	0.127279221	1.885	0.96873629
SRS6	Wet	Consumer	Crested Goby	demersal_fish	3	4	5.7	-27.92666667	1.84830553	10.16	0.655057249	-3.49	3.967656739
SRS6	Wet	Consumer	Eastern Grass Shrimp	Shrimp	2	2.2	2.5	-25.47	1.145512986	8.395	0.205060967	3.8	2.022325394
SRS6	Wet	Consumer	Eastern Mosquitofish	Forage_fish	3	1.7	4	-26.53666667	0.90168361	8.796666667	0.263122278	1.656666667	2.085097919
SRS6	Wet	Consumer	Golden Topminnow	Forage_fish	2	3.5	4.2	-26.675	0.318198052	8.105	0.445477272	0.285	0.318198052
SRS6	Wet	Consumer	Pink Shrimp	Shrimp	2	1.6	4.7	-28.49	0.537401154	6.54	1.965756852	4.635	1.732411614
SRS6	Wet	Consumer	Sailfin Molly	Forage_fish	3	2.3	3.1	-28.49	0.378021163	5.693333333	0.606657509	-2.943333333	3.146781424
SRS6	Wet	Consumer	Salt Marsh Mud Crab	Crab	2	2	2.6	-26.27	1.35764502	7.17	0.777817459	3.26	2.800142853
SRS6	Wet	Consumer	Silver Jenny	demersal_fish	3	4	5.6	-28.22666667	0.741911944	9.353333333	0.568536132	-5.566666667	1.478862175
SRS6	Wet	Consumer	Striped Mullet	demersal_fish	1		39.5	-30.67	NA	7.82	NA	5.44	NA
SRS6	Wet	Consumer	Tidewater Mojarra	Forage_fish	1	1.3	4.1	-26.8	NA	8.69	NA	-0.27	NA
TS10	Dry	Consumer	Blue Crab	Crab	1	2.1	2.7	-12.87	NA	5.84	NA	8.49	NA
TS10	Dry	Consumer	Bluegill	demersal_fish	1	10.1	13.2	-11.7	NA	5.66	NA	9.12	NA
TS10	Dry	Consumer	Dwarf Seahorse	demersal_fish	2	1.3	1.8	-11.51	3.337544007	7.515	1.576848122	8.655	1.661700936
TS10	Dry	Consumer	Hermit crab	Crab	4	0.8	1	-15.3125	0.729126189	6.99	2.242320227	11.6375	1.868107331
TS10	Dry	Consumer	Snapping Shrimp	Shrimp	2	3	3.8	-14.995	1.039446968	11.215	0.261629509	10.93	0.028284271
TS10	Dry	Consumer	Spider Crab	Crab	2			-13.595	2.199102089	4.305	1.463711037	8.84	2.545584412
TS10	Dry	Consumer	Spiny Lobster	Benthic_invert	1			-13.86	NA	5.46	NA	12.46	NA
TS10	Dry	Consumer	Stone Crab	Crab	1	1.2	1.6	-10.57	NA	4.2	NA	11.77	NA
TS10	Dry	Consumer	Tidewater Mojarra	Forage_fish	1	8.3	10.2	-13.57	NA	7.54	NA	7.53	NA
TS10	Wet	Consumer	Atlantic Modulus	Gastropod	1	1	1.4	-10.02	NA	5.07	NA	7.9	NA
TS10	Wet	Consumer	Barracuda	Predator	1		33	-12.37	NA	10.53	NA	-0.94	NA
TS10	Wet	Consumer	Blue Crab	Crab	3	2.1	5.3	-11.7	0.229128785	5.186666667	0.957096303	6.4	4.6318139
TS10	Wet	Consumer	Brown Grass Shrimp	Shrimp	2	1.4	2.2	-11.445	0.813172798	5.765	0.233345238	10.815	0.502045815
TS10	Wet	Consumer	Cross-Barred Venus	Sessile_filter_feeder	2			-12.87	0	5.565	0.275771645	5.555	0.629325035
TS10	Wet	Consumer	Goldspotted Killifish	Forage_fish	3	1.9	2.9	-10.93333333	0.28360771	7.163333333	0.347035061	4.633333333	0.279344471
TS10	Wet	Consumer	Hermit Crab	Crab	3	0.8	1.1	-13.47666667	0.891758562	4.386666667	0.783730396	9.953333333	0.669427616
TS10	Wet	Consumer	Pinfish	demersal_fish	1	8.6	13.7	-9.87	NA	8.09	NA	4.9	NA
TS10	Wet	Consumer	Redfin Needlefish	Predator	2		27	-10.065	1.449568901	11.12	0.254558441	3.675	1.534421715
TS10	Wet	Consumer	Scaly Pearl Oyster	Sessile_filter_feeder	2	2.6	3.3	-12.68	0.282842712	4.71	0.042426407	6.89	0.169705627
TS10	Wet	Consumer	Silver Jenny	demersal_fish	3	4.5	7.1	-10.89666667	0.751953013	9.34	0.065574385	1.923333333	0.453908948
TS10	Wet	Consumer	Tidewater Mojarra	Forage_fish	3			-10.56666667	0.080829038	8.143333333	0.119303534	4.423333333	0.37554405
TS10	Wet	Consumer	Tidewater Silverside	Forage_fish	2	2.5	5.2	-10.02	0	9.71	0.169705627	2.53	0.183847763
TS10	Wet	Consumer	West Indian False Cerith	Gastropod	2			-12.215	0.360624458	5.275	0.06363961	0.46	1.400071427
TS11	Dry	Consumer	Fringed Filefish	demersal_fish	1		6.2	-17.71	NA	6.27	NA	11.4	NA
TS11	Dry	Consumer	Golden Topminnow	Forage_fish	1	2.1	3.3	-15.17	NA	4.26	NA	12.1	NA
TS11	Dry	Consumer	Harris Mud Crab	Crab	7	0.8	1	-15.51857143	1.329704586	4.558571429	0.827112015	14.47	0.814821044
TS11	Wet	Consumer	Arrow Shrimp	Shrimp	2	2.2	4	-16.195	0.346482323	4.19	0.014142136	12.95	0.466690476
TS11	Wet	Consumer	Blue Striped Grunt	demersal_fish	3	5.1	6.9	-14.47	0.55027266	8.72	0.355387113	10.05	1.108016245
TS11	Wet	Consumer	Brown Grass Shrimp	Shrimp	3	1.7	2.1	-14.53333333	0.077674535	6.036666667	0.100664459	12.55	0.587962584
TS11	Wet	Consumer	Bubble Snail	Gastropod	1	1	1.7	-18.8	NA	4.37	NA	14.21	NA
TS11	Wet	Consumer	Chestnut Turban Snail	Gastropod	1	1.4	1.8	-13.67	NA	3.27	NA	13.95	NA
TS11	Wet	Consumer	Fringed Filefish	demersal_fish	3	4.8	8.1	-13.92	0.372424489	6.833333333	0.015275252	9.92	0.995941765
TS11	Wet	Consumer	Giant Purple Barnacle	Sessile_filter_feeder	2			-16.6	0.593969696	8.37	0.169705627	14.14	2.503158005
TS11	Wet	Consumer	Harris Mud Crab	Crab	2	0.8	0.9	-19.365	0.106066017	3.56	0.113137085	13.8	0.593969696
TS11	Wet	Consumer	Hermit Crab	Crab	1	0.9	1	-16.82	NA	3.08	NA	10.15	NA
TS11	Wet	Consumer	Ivory Cerith	Gastropod	2	1.6	1.7	-13.7	0.183847763	3.06	0.014142136	12.155	3.867874093
TS11	Wet	Consumer	Penaeid Shrimp	Shrimp	2	0.9	1.8	-14.55	0.523259018	6.78	0.155563492	12.575	0.275771645
TS11	Wet	Consumer	Schoolmaster Snapper	Predator	2	8.4	11.3	-13.985	0.06363961	8.7	0.353553391	11.51	0.424264069
TS11	Wet	Consumer	Silver Jenny	demersal_fish	3	4.5	7.6	-12.6	0.607536007	7.806666667	0.447921124	7.186666667	2.487857177
TS11	Wet	Consumer	Stone Crab	Crab	2	1.2	1.7	-17.85	0.395979797	6.895	0.403050865	14.775	1.124299782
TS3	Dry	Consumer	Bluefin Killifish	Forage_fish	3	2	2.7	-29.69666667	0.626444996	7.723333333	0.764874717	14.7	0.466047208
TS3	Dry	Consumer	Eastern Grass Shrimp	Shrimp	3	0.9	1.5	-28.66333333	0.496621922	6.533333333	0.090737717	13.38666667	0.342685473
TS3	Dry	Consumer	Eastern Mosquitofish	Forage_fish	2	2.2	2.6	-28.805	0.304055916	7.73	0.084852814	15.965	1.06773124
TS3	Wet	Consumer	Asian Swamp Eel	demersal_fish	5	26.4	52.9	-22.288	0.972224254	9.57	0.445477272	18.34	1.707161387
TS3	Wet	Consumer	Bluefin Killifish	Forage_fish	3	1.7	2.3	-23.22666667	0.225018518	7.72	0.372692903	12.01	0.445084262
TS3	Wet	Consumer	Bluegill	demersal_fish	5	10.7	13	-28.492	1.008350138	8.924	0.354019773	16.658	2.087766749
TS3	Wet	Consumer	Eastern Grass Shrimp	Shrimp	3	0.9	2.1	-27.46	0.16643317	6.73	0.26	11.71	0.15132746
TS3	Wet	Consumer	Eastern Mosquitofish	Forage_fish	3	1.8	3.1	-22.90333333	0.401538707	8.823333333	0.14571662	11.87666667	0.140118997
TS3	Wet	Consumer	Gar	Predator	6	33	54	-24.88833333	2.285759538	11.82	0.513536756	17.51166667	3.218033043
TS3	Wet	Consumer	Golden Topminnow	Forage_fish	2	2.1	2.9	-23.58	3.351686143	8.715	0.6151829	15.66	2.121320344
TS3	Wet	Consumer	Largemouth Bass	Predator	5	19.1	38	-25.084	3.051185016	10.828	0.323063461	17.028	3.945721734
TS3	Wet	Consumer	Mayan Cichlid	demersal_fish	5	5.4	13.6	-27.586	3.727764746	7.998	0.84694746	14.39	1.136023767
TS3	Wet	Consumer	Peacock Eel	demersal_fish	5	14.1	20	-26.226	0.860337143	8.544	0.448976614	16.44	2.236470434
TS3	Wet	Consumer	Redear Sunfish	demersal_fish	3	11.1	12.5	-28.83666667	2.33543001	8.763333333	0.417412666	15.83	0.893700173
TS7	Dry	Consumer	Eastern Oyster	Sessile_filter_feeder	1		3	-22.59	NA	8.16	NA	10.12	NA
TS7	Dry	Consumer	Gulf Pipefish	demersal_fish	1	6.9	11.8	-15.91	NA	11.1	NA	9.04	NA
TS7	Dry	Consumer	Mussel	Sessile_filter_feeder	1			-24.76	NA	7.3	NA	9.45	NA
TS7	Dry	Consumer	Pink Shrimp	Shrimp	1	3.5	4.2	-15.12	NA	11.06	NA	12.3	NA
TS7	Dry	Consumer	Rainwater Killifish	Forage_fish	2	2.5	3.3	-17.95	0.268700577	10.12	0.636396103	11.945	0.247487373
TS7	Dry	Consumer	Stone Crab	Crab	1		2.6	-14.19	NA	7.2	NA	9.16	NA
TS7	Wet	Consumer	Bay Anchovy	Forage_fish	3	2.2	2.6	-17.99666667	0.1530795	10.07666667	0.65835654	3.363333333	0.852310585
TS7	Wet	Consumer	Brown Grass Shrimp	Shrimp	2	1.2	1.7	-18.58	0.692964646	10.035	0.912167748	6.89	1.513208512
TS7	Wet	Consumer	Code Goby	demersal_fish	2	2.4	3.2	-18.62	0.183847763	10.625	0.007071068	3.425	0.558614357
TS7	Wet	Consumer	Crested Goby	demersal_fish	3	2	2.9	-19.16666667	1.049206049	10.12666667	0.724522831	2.046666667	3.142583863
TS7	Wet	Consumer	Eastern Oyster	Sessile_filter_feeder	1			-26.22	NA	7.36	NA	8.81	NA
TS7	Wet	Consumer	Flatback Mud Crab	Crab	2	0.7	1.2	-24.705	0.756604256	7.69	0.806101731	5.48	0.028284271
TS7	Wet	Consumer	Goldspotted Killifish	Forage_fish	2	1.9	2.7	-17.455	0.417193001	10.69	0.197989899	2.495	0.700035713
TS7	Wet	Consumer	Harris Mud Crab	Crab	2	0.8	1.1	-23.725	0.572756493	7.99	0.268700577	4.425	0.417193001
TS7	Wet	Consumer	Pilchard	Forage_fish	2	4	4.6	-18.795	0.190918831	8.895	0.106066017	5.75	0.212132034
TS7	Wet	Consumer	Pink Shrimp	Shrimp	1	2.8	4.4	-17.98	NA	8.79	NA	3.14	NA
TS7	Wet	Consumer	Rainwater Killifish	Forage_fish	3	2	2.9	-18.85333333	0.987741532	11.89	0.34394767	7.26	0.897050723
TS9	Dry	Consumer	Eastern Grass Shrimp	Shrimp	1	1.1	2.4	-18.55	NA	11.61	NA	15.04	NA
TS9	Dry	Consumer	Rainwater Killifish	Forage_fish	1	2.4	3.2	-16.38	NA	13.73	NA	12.68	NA
TS9	Dry	Consumer	Redfin Needlefish	Predator	1	8.9	17.3	-15.85	NA	12.29	NA	10.87	NA
TS9	Dry	Consumer	Toadfish	demersal_fish	1		8.9	-15.17	NA	12.66	NA	9.54	NA
TS9	Wet	Consumer	Atlantic Marginella	Gastropod	2	0.9	1	-15.515	0.275771645	12.54	0.268700577	14.215	0.38890873
TS9	Wet	Consumer	Bubble Snail	Gastropod	2	0.9	1.6	-20.48	0.325269119	12.465	0.671751442	18.01	0.622253967
TS9	Wet	Consumer	Hermit Crab	Crab	1	1.3	1.9	-16.2	NA	9.82	NA	13.67	NA
TS9	Wet	Consumer	Rainwater Killifish	Forage_fish	2	2.2	3.1	-15.76	0.155563492	12.81	0.212132034	8.95	0.777817459
TS9	Wet	Consumer	Snapping Shrimp	Shrimp	3	3.4	4.1	-16.95666667	1.519287114	11.48	0.375898923	1.3	0.63
