# Supplementary material for: Variation in food web reliance on green and brown energy pathways across ecosystem gradients
Source: PLoS One. 2026 Feb 4;21(2):e0336521. doi: 10.1371/journal.pone.0336521 (PMC12871965; doi:10.1371/journal.pone.0336521)
Supplement: S2 Table — (XLSX) [file pone.0336521.s004.xlsx]

## Sheet: Sheet1
site	season	consumer	species_name	source	mean_energy_contribution	standard_dev	lower_95%_CI	higher_95%_CI
SRS Marsh	Dry	Bluefin Killifish	Lucania goodei	Floc	0.402	0.187	0.024	0.724
			Lucania goodei	Periphyton	0.059	0.054	0.002	0.201
			Lucania goodei	PMA	0.513	0.197	0.193	0.916
			Lucania goodei	Sawgrass	0.026	0.028	0	0.104
		Eastern Grass Shrimp	Palaemonetes paludosus	Floc	0.454	0.258	0.011	0.901
			Palaemonetes paludosus	Periphyton	0.054	0.067	0.001	0.243
			Palaemonetes paludosus	PMA	0.467	0.266	0.053	0.959
			Palaemonetes paludosus	Sawgrass	0.025	0.035	0	0.128
		Eastern Mosquitofish	Gambusia holbrookii	Floc	0.426	0.228	0.018	0.866
			Gambusia holbrookii	Periphyton	0.079	0.098	0.001	0.359
			Gambusia holbrookii	PMA	0.461	0.233	0.061	0.921
			Gambusia holbrookii	Sawgrass	0.033	0.045	0	0.168
		Flagfish	Jordanella floridae	Floc	0.519	0.251	0.008	0.902
			Jordanella floridae	Periphyton	0.047	0.055	0.001	0.203
			Jordanella floridae	PMA	0.414	0.258	0.057	0.961
			Jordanella floridae	Sawgrass	0.021	0.029	0	0.102
		Florida Gar	Lepisosteus platyrhincus	Floc	0.145	0.132	0.009	0.5
			Lepisosteus platyrhincus	Periphyton	0.055	0.071	0	0.257
			Lepisosteus platyrhincus	PMA	0.778	0.148	0.417	0.969
			Lepisosteus platyrhincus	Sawgrass	0.022	0.03	0	0.105
		Golden Topminnow	Fundulus chrysotus	Floc	0.394	0.204	0.022	0.823
			Fundulus chrysotus	Periphyton	0.112	0.126	0.001	0.448
			Fundulus chrysotus	PMA	0.447	0.199	0.096	0.867
			Fundulus chrysotus	Sawgrass	0.047	0.062	0	0.225
		Slough Crayfish	Procambarus fallax	Floc	0.621	0.3	0.014	0.959
			Procambarus fallax	Periphyton	0.04	0.049	0.001	0.176
			Procambarus fallax	PMA	0.292	0.288	0.021	0.943
			Procambarus fallax	Sawgrass	0.047	0.083	0	0.307
		Warmouth	Lepomis gulosus	Floc	0.309	0.211	0.013	0.825
			Lepomis gulosus	Periphyton	0.072	0.087	0.001	0.335
			Lepomis gulosus	PMA	0.589	0.221	0.106	0.951
			Lepomis gulosus	Sawgrass	0.029	0.04	0	0.142
	Wet	Bluefin Killifish	Lucania goodei	Floc	0.268	0.165	0.007	0.611
			Lucania goodei	Periphyton	0.038	0.044	0.001	0.16
			Lucania goodei	PMA	0.68	0.173	0.33	0.969
			Lucania goodei	Sawgrass	0.014	0.017	0	0.063
		Bluegill	Lepomis macrochirus	Floc	0.251	0.209	0.003	0.762
			Lepomis macrochirus	Periphyton	0.034	0.05	0	0.176
			Lepomis macrochirus	PMA	0.702	0.217	0.19	0.987
			Lepomis macrochirus	Sawgrass	0.013	0.021	0	0.07
		Bowfin	Amia calva	Floc	0.15	0.153	0.004	0.605
			Amia calva	Periphyton	0.053	0.08	0	0.299
			Amia calva	PMA	0.775	0.172	0.31	0.983
			Amia calva	Sawgrass	0.022	0.036	0	0.133
		Flagfish	Jordanella floridae	Floc	0.385	0.247	0.003	0.863
			Jordanella floridae	Periphyton	0.035	0.051	0	0.185
			Jordanella floridae	PMA	0.568	0.253	0.083	0.987
			Jordanella floridae	Sawgrass	0.012	0.02	0	0.074
		Florida Gar	Lepisosteus platyrhincus	Floc	0.085	0.107	0.002	0.37
			Lepisosteus platyrhincus	Periphyton	0.033	0.056	0	0.208
			Lepisosteus platyrhincus	PMA	0.871	0.123	0.56	0.991
			Lepisosteus platyrhincus	Sawgrass	0.011	0.018	0	0.067
		Giant Water Bug	Belostoma sp.	Floc	0.461	0.319	0.003	0.928
			Belostoma sp.	Periphyton	0.028	0.04	0	0.142
			Belostoma sp.	PMA	0.499	0.324	0.05	0.987
			Belostoma sp.	Sawgrass	0.012	0.021	0	0.07
		Golden Topminnow	Fundulus chrysotus	Floc	0.279	0.19	0.007	0.728
			Fundulus chrysotus	Periphyton	0.074	0.096	0	0.355
			Fundulus chrysotus	PMA	0.621	0.201	0.192	0.959
			Fundulus chrysotus	Sawgrass	0.026	0.038	0	0.139
		Largemouth Bass	Micropterus salmoides	Floc	0.164	0.168	0.004	0.689
			Micropterus salmoides	Periphyton	0.058	0.088	0	0.333
			Micropterus salmoides	PMA	0.754	0.187	0.23	0.98
			Micropterus salmoides	Sawgrass	0.024	0.043	0	0.148
		Mayan Cichlid	Mayaheros urophthalmus	Floc	0.268	0.216	0.003	0.782
			Mayaheros urophthalmus	Periphyton	0.035	0.051	0	0.181
			Mayaheros urophthalmus	PMA	0.683	0.224	0.167	0.986
			Mayaheros urophthalmus	Sawgrass	0.014	0.021	0	0.075
		Peacock Eel	Macrognathus siamensis	Floc	0.311	0.215	0.006	0.802
			Macrognathus siamensis	Periphyton	0.076	0.108	0	0.398
			Macrognathus siamensis	PMA	0.586	0.222	0.128	0.962
			Macrognathus siamensis	Sawgrass	0.028	0.043	0	0.152
		Sailfin Molly	Poecilia latipinna	Floc	0.418	0.272	0.003	0.884
			Poecilia latipinna	Periphyton	0.034	0.048	0	0.174
			Poecilia latipinna	PMA	0.534	0.279	0.071	0.986
			Poecilia latipinna	Sawgrass	0.013	0.021	0	0.074
		Spotted Sunfish	Lepomis punctatus	Floc	0.206	0.174	0.004	0.683
			Lepomis punctatus	Periphyton	0.054	0.077	0	0.291
			Lepomis punctatus	PMA	0.721	0.186	0.253	0.982
			Lepomis punctatus	Sawgrass	0.019	0.03	0	0.109
		Spotted Tilapia	Pelmatolapia mariae	Floc	0.189	0.192	0.002	0.748
			Pelmatolapia mariae	Periphyton	0.028	0.04	0	0.144
			Pelmatolapia mariae	PMA	0.773	0.199	0.196	0.989
			Pelmatolapia mariae	Sawgrass	0.01	0.015	0	0.054
		Tidewater Mojarra	Eucinostomus harengulus	Floc	0.356	0.295	0.002	0.899
			Eucinostomus harengulus	Periphyton	0.025	0.036	0	0.125
			Eucinostomus harengulus	PMA	0.609	0.3	0.067	0.991
			Eucinostomus harengulus	Sawgrass	0.009	0.014	0	0.049
		Walking Catfish	Clarias batrachus	Floc	0.349	0.234	0.003	0.845
			Clarias batrachus	Periphyton	0.048	0.069	0	0.252
			Clarias batrachus	PMA	0.584	0.24	0.115	0.981
			Clarias batrachus	Sawgrass	0.018	0.031	0	0.104
		Western Mosquitofish	Gambusia affinis	Floc	0.319	0.218	0.004	0.787
			Gambusia affinis	Periphyton	0.053	0.073	0	0.268
			Gambusia affinis	PMA	0.61	0.226	0.155	0.979
			Gambusia affinis	Sawgrass	0.018	0.027	0	0.098
Upper River	Dry	Bluegill	Lepomis macrochirus	EMA	0.082	0.083	0.001	0.311
			Lepomis macrochirus	Floc	0.239	0.14	0.025	0.553
			Lepomis macrochirus	Mangrove	0.1	0.106	0.001	0.386
			Lepomis macrochirus	PMA	0.579	0.15	0.278	0.856
		Coastal Shiner	Notropis petersoni	EMA	0.076	0.081	0.001	0.305
			Notropis petersoni	Floc	0.133	0.091	0.014	0.352
			Notropis petersoni	Mangrove	0.093	0.098	0.001	0.351
			Notropis petersoni	PMA	0.698	0.132	0.422	0.915
		Dollar Sunfish	Lepomis marginatus	EMA	0.121	0.152	0.001	0.593
			Lepomis marginatus	Floc	0.448	0.203	0.046	0.836
			Lepomis marginatus	Mangrove	0.129	0.153	0.002	0.564
			Lepomis marginatus	PMA	0.301	0.16	0.043	0.632
		Eastern Grass Shrimp	Palaemonetes paludosus	EMA	0.082	0.099	0.001	0.365
			Palaemonetes paludosus	Floc	0.176	0.119	0.019	0.473
			Palaemonetes paludosus	Mangrove	0.117	0.126	0.002	0.445
			Palaemonetes paludosus	PMA	0.625	0.159	0.308	0.908
		Flatback Mud Crab	Eurypanopeus depressus	EMA	0.129	0.221	0.001	0.844
			Eurypanopeus depressus	Floc	0.703	0.235	0.026	0.95
			Eurypanopeus depressus	Mangrove	0.071	0.096	0.001	0.336
			Eurypanopeus depressus	PMA	0.097	0.066	0.014	0.256
		Golden Topminnow	Fundulus chrysotus	EMA	0.115	0.154	0.001	0.613
			Fundulus chrysotus	Floc	0.502	0.212	0.048	0.879
			Fundulus chrysotus	Mangrove	0.141	0.175	0.001	0.671
			Fundulus chrysotus	PMA	0.242	0.157	0.034	0.622
		Hogchoker	Trinectes maculatus	EMA	0.114	0.116	0.001	0.423
			Trinectes maculatus	Floc	0.298	0.169	0.03	0.653
			Trinectes maculatus	Mangrove	0.108	0.112	0.002	0.405
			Trinectes maculatus	PMA	0.48	0.157	0.167	0.784
		Peacock Eel	Macrognathus siamensis	EMA	0.095	0.119	0.002	0.466
			Macrognathus siamensis	Floc	0.505	0.178	0.109	0.835
			Macrognathus siamensis	Mangrove	0.135	0.148	0.002	0.543
			Macrognathus siamensis	PMA	0.265	0.141	0.045	0.582
		Redear Sunfish	Lepomis microlophus	EMA	0.141	0.167	0.001	0.601
			Lepomis microlophus	Floc	0.286	0.185	0.024	0.73
			Lepomis microlophus	Mangrove	0.139	0.174	0.002	0.63
			Lepomis microlophus	PMA	0.434	0.193	0.087	0.828
		Tidewater Silverside	Menidia peninsulae	EMA	0.109	0.106	0.001	0.386
			Menidia peninsulae	Floc	0.184	0.118	0.022	0.463
			Menidia peninsulae	Mangrove	0.147	0.144	0.002	0.499
			Menidia peninsulae	PMA	0.56	0.154	0.259	0.856
	Wet	Bluefin Killifish	Lucania goodei	EMA	0.184	0.158	0.002	0.554
			Lucania goodei	Floc	0.335	0.164	0.038	0.639
			Lucania goodei	Mangrove	0.139	0.144	0.002	0.519
			Lucania goodei	PMA	0.341	0.117	0.162	0.621
		Bluegill	Lepomis macrochirus	EMA	0.143	0.136	0.001	0.482
			Lepomis macrochirus	Floc	0.28	0.173	0.017	0.652
			Lepomis macrochirus	Mangrove	0.121	0.134	0.001	0.474
			Lepomis macrochirus	PMA	0.456	0.153	0.167	0.786
		Bowfin	Amia calva	EMA	0.139	0.151	0.001	0.571
			Amia calva	Floc	0.273	0.183	0.015	0.697
			Amia calva	Mangrove	0.141	0.163	0.001	0.575
			Amia calva	PMA	0.446	0.196	0.078	0.842
		Clown Goby	Microgobius gulosus	EMA	0.095	0.098	0.001	0.341
			Microgobius gulosus	Floc	0.125	0.107	0.009	0.382
			Microgobius gulosus	Mangrove	0.07	0.083	0.001	0.293
			Microgobius gulosus	PMA	0.71	0.141	0.389	0.934
		Coastal Shiner	Notropis petersoni	EMA	0.134	0.122	0.001	0.437
			Notropis petersoni	Floc	0.166	0.117	0.012	0.445
			Notropis petersoni	Mangrove	0.117	0.123	0.001	0.445
			Notropis petersoni	PMA	0.583	0.142	0.31	0.861
		Crested Goby	Lophogobius cyprinoides	EMA	0.159	0.149	0.001	0.517
			Lophogobius cyprinoides	Floc	0.176	0.143	0.011	0.56
			Lophogobius cyprinoides	Mangrove	0.109	0.12	0.001	0.42
			Lophogobius cyprinoides	PMA	0.556	0.17	0.157	0.868
		Dollar Sunfish	Lepomis marginatus	EMA	0.184	0.209	0.001	0.76
			Lepomis marginatus	Floc	0.47	0.225	0.022	0.844
			Lepomis marginatus	Mangrove	0.14	0.176	0.001	0.669
			Lepomis marginatus	PMA	0.206	0.12	0.029	0.475
		Eastern Grass Shrimp	Palaemonetes paludosus	EMA	0.136	0.138	0.001	0.52
			Palaemonetes paludosus	Floc	0.213	0.143	0.013	0.532
			Palaemonetes paludosus	Mangrove	0.145	0.157	0.001	0.538
			Palaemonetes paludosus	PMA	0.507	0.16	0.22	0.836
		Eastern Mosquitofish	Gambusia holbrookii	EMA	0.195	0.187	0.001	0.683
			Gambusia holbrookii	Floc	0.324	0.196	0.021	0.76
			Gambusia holbrookii	Mangrove	0.184	0.201	0.001	0.7
			Gambusia holbrookii	PMA	0.297	0.159	0.044	0.652
		Florida Gar	Lepisosteus platyrhincus	EMA	0.23	0.223	0.001	0.774
			Lepisosteus platyrhincus	Floc	0.286	0.201	0.015	0.769
			Lepisosteus platyrhincus	Mangrove	0.222	0.251	0.001	0.818
			Lepisosteus platyrhincus	PMA	0.263	0.181	0.03	0.722
		Harris Mud Crab	Rhithropanopeus harristii	EMA	0.154	0.164	0.001	0.585
			Rhithropanopeus harristii	Floc	0.379	0.219	0.019	0.814
			Rhithropanopeus harristii	Mangrove	0.116	0.132	0.001	0.475
			Rhithropanopeus harristii	PMA	0.351	0.18	0.044	0.725
		Hogchoker	Trinectes maculatus	EMA	0.188	0.186	0.001	0.657
			Trinectes maculatus	Floc	0.328	0.203	0.016	0.749
			Trinectes maculatus	Mangrove	0.127	0.148	0.001	0.529
			Trinectes maculatus	PMA	0.357	0.16	0.086	0.713
		Largemouth Bass	Micropterus salmoides	EMA	0.242	0.213	0.001	0.744
			Micropterus salmoides	Floc	0.215	0.164	0.015	0.645
			Micropterus salmoides	Mangrove	0.225	0.246	0.001	0.792
			Micropterus salmoides	PMA	0.318	0.187	0.042	0.743
		Peacock Eel	Macrognathus siamensis	EMA	0.144	0.163	0.001	0.623
			Macrognathus siamensis	Floc	0.516	0.205	0.057	0.878
			Macrognathus siamensis	Mangrove	0.145	0.164	0.001	0.578
			Macrognathus siamensis	PMA	0.195	0.127	0.024	0.495
		Redear Sunfish	Lepomis microlophus	EMA	0.205	0.219	0.001	0.76
			Lepomis microlophus	Floc	0.324	0.212	0.01	0.749
			Lepomis microlophus	Mangrove	0.154	0.197	0.001	0.727
			Lepomis microlophus	PMA	0.317	0.167	0.054	0.715
		Redfish	Sciaenops ocellatus	EMA	0.283	0.224	0.001	0.751
			Sciaenops ocellatus	Floc	0.168	0.148	0.01	0.573
			Sciaenops ocellatus	Mangrove	0.155	0.187	0.001	0.637
			Sciaenops ocellatus	PMA	0.394	0.184	0.059	0.803
		Snook	Centropomus undecimalis	EMA	0.255	0.214	0.001	0.736
			Centropomus undecimalis	Floc	0.259	0.182	0.014	0.698
			Centropomus undecimalis	Mangrove	0.222	0.236	0.001	0.767
			Centropomus undecimalis	PMA	0.264	0.15	0.038	0.609
		Spotted Sunfish	Lepomis punctatus	EMA	0.148	0.168	0.001	0.636
			Lepomis punctatus	Floc	0.335	0.199	0.021	0.749
			Lepomis punctatus	Mangrove	0.154	0.18	0.001	0.635
			Lepomis punctatus	PMA	0.363	0.188	0.054	0.784
		Spotted Tilapia	Pelmatolapia mariae	EMA	0.119	0.149	0.001	0.569
			Pelmatolapia mariae	Floc	0.411	0.257	0.012	0.873
			Pelmatolapia mariae	Mangrove	0.078	0.094	0.001	0.331
			Pelmatolapia mariae	PMA	0.392	0.228	0.039	0.845
		Striped Mullet	Mugil cephalus	EMA	0.188	0.21	0.001	0.736
			Mugil cephalus	Floc	0.351	0.255	0.011	0.851
			Mugil cephalus	Mangrove	0.102	0.135	0.001	0.491
			Mugil cephalus	PMA	0.358	0.216	0.037	0.83
		Tidewater Mojarra	Eucinostomus harengulus	EMA	0.206	0.185	0.001	0.662
			Eucinostomus harengulus	Floc	0.19	0.155	0.012	0.609
			Eucinostomus harengulus	Mangrove	0.129	0.149	0.001	0.521
			Eucinostomus harengulus	PMA	0.476	0.183	0.087	0.838
		Tidewater Silverside	Menidia peninsulae	EMA	0.183	0.159	0.001	0.564
			Menidia peninsulae	Floc	0.208	0.137	0.016	0.524
			Menidia peninsulae	Mangrove	0.175	0.179	0.001	0.617
			Menidia peninsulae	PMA	0.434	0.152	0.171	0.754
Mid River	Dry	Dark False Mussel	Mytilopsis leucophaeata	EMA	0.768	0.158	0.404	0.968
			Mytilopsis leucophaeata	Floc	0.064	0.083	0.001	0.277
			Mytilopsis leucophaeata	Mangrove	0.066	0.094	0.001	0.321
			Mytilopsis leucophaeata	PMA	0.101	0.093	0.003	0.339
		Eastern Grass Shrimp	Palaemonetes paludosus	EMA	0.404	0.206	0.086	0.869
			Palaemonetes paludosus	Floc	0.243	0.19	0.002	0.658
			Palaemonetes paludosus	Mangrove	0.13	0.108	0.002	0.375
			Palaemonetes paludosus	PMA	0.223	0.146	0.01	0.521
		Harris Mud Crab	Rhithropanopeus harristii	EMA	0.645	0.208	0.174	0.961
			Rhithropanopeus harristii	Floc	0.128	0.139	0.002	0.489
			Rhithropanopeus harristii	Mangrove	0.116	0.134	0.001	0.475
			Rhithropanopeus harristii	PMA	0.111	0.093	0.005	0.333
		Pink Shrimp	Farfantepenaeus duorarum	EMA	0.586	0.217	0.163	0.944
			Farfantepenaeus duorarum	Floc	0.199	0.2	0.002	0.672
			Farfantepenaeus duorarum	Mangrove	0.07	0.072	0.002	0.261
			Farfantepenaeus duorarum	PMA	0.145	0.12	0.005	0.441
		Redfish	Sciaenops ocellatus	EMA	0.612	0.191	0.224	0.937
			Sciaenops ocellatus	Floc	0.097	0.097	0.002	0.372
			Sciaenops ocellatus	Mangrove	0.14	0.141	0.002	0.489
			Sciaenops ocellatus	PMA	0.15	0.114	0.006	0.405
		Snook	Centropomus undecimalis	EMA	0.526	0.22	0.107	0.927
			Centropomus undecimalis	Floc	0.115	0.111	0.002	0.397
			Centropomus undecimalis	Mangrove	0.178	0.157	0.002	0.499
			Centropomus undecimalis	PMA	0.181	0.122	0.008	0.422
		Water Strider	Gerridae sp.	EMA	0.445	0.216	0.089	0.906
			Gerridae sp.	Floc	0.185	0.169	0.002	0.598
			Gerridae sp.	Mangrove	0.122	0.11	0.002	0.372
			Gerridae sp.	PMA	0.248	0.168	0.007	0.554
	Wet	Blue Crab	Callinectes sapidus	EMA	0.674	0.186	0.254	0.953
			Callinectes sapidus	Floc	0.077	0.094	0.002	0.347
			Callinectes sapidus	Mangrove	0.068	0.073	0.002	0.265
			Callinectes sapidus	PMA	0.182	0.141	0.006	0.512
		Crested Goby	Lophogobius cyprinoides	EMA	0.546	0.239	0.122	0.967
			Lophogobius cyprinoides	Floc	0.128	0.156	0.001	0.57
			Lophogobius cyprinoides	Mangrove	0.093	0.103	0.001	0.368
			Lophogobius cyprinoides	PMA	0.233	0.172	0.003	0.562
		Dark False Mussel	Mytilopsis leucophaeata	EMA	0.805	0.19	0.315	0.99
			Mytilopsis leucophaeata	Floc	0.04	0.085	0	0.274
			Mytilopsis leucophaeata	Mangrove	0.044	0.081	0	0.261
			Mytilopsis leucophaeata	PMA	0.111	0.132	0.001	0.474
		Eastern Grass Shrimp	Palaemonetes paludosus	EMA	0.508	0.227	0.11	0.946
			Palaemonetes paludosus	Floc	0.152	0.156	0.001	0.543
			Palaemonetes paludosus	Mangrove	0.101	0.106	0.001	0.373
			Palaemonetes paludosus	PMA	0.239	0.163	0.004	0.55
		Harris Mud Crab	Rhithropanopeus harristii	EMA	0.728	0.213	0.191	0.982
			Rhithropanopeus harristii	Floc	0.072	0.114	0.001	0.407
			Rhithropanopeus harristii	Mangrove	0.08	0.119	0.001	0.459
			Rhithropanopeus harristii	PMA	0.12	0.125	0.002	0.439
		Pink Shrimp	Farfantepenaeus duorarum	EMA	0.681	0.201	0.246	0.975
			Farfantepenaeus duorarum	Floc	0.112	0.138	0.001	0.508
			Farfantepenaeus duorarum	Mangrove	0.054	0.079	0.001	0.278
			Farfantepenaeus duorarum	PMA	0.152	0.136	0.003	0.469
		Redfish	Sciaenops ocellatus	EMA	0.698	0.196	0.255	0.976
			Sciaenops ocellatus	Floc	0.054	0.069	0.001	0.258
			Sciaenops ocellatus	Mangrove	0.099	0.126	0.001	0.466
			Sciaenops ocellatus	PMA	0.149	0.126	0.002	0.43
		Sailfin Molly	Poecilia latipinna	EMA	0.65	0.264	0.088	0.98
			Poecilia latipinna	Floc	0.087	0.145	0.001	0.581
			Poecilia latipinna	Mangrove	0.058	0.081	0	0.312
			Poecilia latipinna	PMA	0.204	0.206	0.002	0.625
		Snook	Centropomus undecimalis	EMA	0.617	0.233	0.105	0.966
			Centropomus undecimalis	Floc	0.067	0.083	0.001	0.305
			Centropomus undecimalis	Mangrove	0.135	0.151	0.001	0.509
			Centropomus undecimalis	PMA	0.182	0.135	0.004	0.447
		Spotted Tilapia	Pelmatolapia mariae	EMA	0.541	0.238	0.166	0.972
			Pelmatolapia mariae	Floc	0.082	0.111	0.001	0.42
			Pelmatolapia mariae	Mangrove	0.061	0.073	0.001	0.264
			Pelmatolapia mariae	PMA	0.317	0.221	0.004	0.67
		Striped Mojarra	Eugerres plumieri	EMA	0.732	0.183	0.316	0.979
			Eugerres plumieri	Floc	0.061	0.084	0.001	0.303
			Eugerres plumieri	Mangrove	0.079	0.114	0.001	0.416
			Eugerres plumieri	PMA	0.128	0.113	0.002	0.407
		Striped Mullet	Mugil cephalus	EMA	0.798	0.173	0.346	0.983
			Mugil cephalus	Floc	0.062	0.101	0.001	0.326
			Mugil cephalus	Mangrove	0.062	0.096	0	0.367
			Mugil cephalus	PMA	0.078	0.079	0.002	0.303
		Tidewater Mojarra	Eucinostomus harengulus	EMA	0.735	0.183	0.324	0.977
			Eucinostomus harengulus	Floc	0.06	0.081	0.001	0.286
			Eucinostomus harengulus	Mangrove	0.085	0.122	0.001	0.451
			Eucinostomus harengulus	PMA	0.12	0.108	0.003	0.378
Lower River	Dry	Bay Anchovy	Anchoa mitchilii	Filamentous Green Algae	0.201	0.11	0.035	0.438
			Anchoa mitchilii	Mangrove	0.231	0.099	0.081	0.456
			Anchoa mitchilii	PMA	0.511	0.183	0.2	0.86
			Anchoa mitchilii	Red Macroalgae	0.057	0.043	0.001	0.156
		Crested Goby	Lophogobius cyprinoides	Filamentous Green Algae	0.268	0.149	0.032	0.605
			Lophogobius cyprinoides	Mangrove	0.315	0.143	0.096	0.659
			Lophogobius cyprinoides	PMA	0.377	0.188	0.052	0.701
			Lophogobius cyprinoides	Red Macroalgae	0.04	0.038	0	0.137
		Eastern Grass Shrimp	Palaemonetes paludosus	Filamentous Green Algae	0.162	0.145	0.011	0.551
			Palaemonetes paludosus	Mangrove	0.383	0.167	0.073	0.724
			Palaemonetes paludosus	PMA	0.356	0.191	0.055	0.757
			Palaemonetes paludosus	Red Macroalgae	0.099	0.076	0	0.271
		Mangrove Tree Crab	Aratus pisonii	Filamentous Green Algae	0.089	0.068	0.009	0.264
			Aratus pisonii	Mangrove	0.113	0.058	0.025	0.236
			Aratus pisonii	PMA	0.763	0.108	0.475	0.891
			Aratus pisonii	Red Macroalgae	0.034	0.038	0	0.133
		Pink Shrimp	Farfantepenaeus duorarum	Filamentous Green Algae	0.135	0.102	0.011	0.387
			Farfantepenaeus duorarum	Mangrove	0.464	0.155	0.186	0.8
			Farfantepenaeus duorarum	PMA	0.378	0.156	0.057	0.642
			Farfantepenaeus duorarum	Red Macroalgae	0.024	0.023	0	0.085
		Porceline Crab	Petrolisthes armatus	Filamentous Green Algae	0.157	0.092	0.021	0.378
			Petrolisthes armatus	Mangrove	0.173	0.095	0.038	0.399
			Petrolisthes armatus	PMA	0.645	0.126	0.323	0.815
			Petrolisthes armatus	Red Macroalgae	0.025	0.026	0	0.089
		Salt Marsh Mud Crab	Panopeus obesus	Filamentous Green Algae	0.226	0.094	0.07	0.442
			Panopeus obesus	Mangrove	0.118	0.07	0.026	0.295
			Panopeus obesus	PMA	0.633	0.123	0.338	0.808
			Panopeus obesus	Red Macroalgae	0.022	0.021	0	0.081
		Tidewater Mojarra	Eucinostomus harengulus	Filamentous Green Algae	0.348	0.159	0.073	0.68
			Eucinostomus harengulus	Mangrove	0.253	0.135	0.06	0.59
			Eucinostomus harengulus	PMA	0.356	0.186	0.05	0.694
			Eucinostomus harengulus	Red Macroalgae	0.044	0.041	0.001	0.145
	Wet	Brown Grass Shrimp	Leander tenuicornis	Filamentous Green Algae	0.117	0.118	0.003	0.431
			Leander tenuicornis	Mangrove	0.674	0.192	0.31	0.974
			Leander tenuicornis	PMA	0.197	0.164	0.005	0.542
			Leander tenuicornis	Red Macroalgae	0.012	0.017	0	0.064
		Clown Goby	Microgobius gulosus	Filamentous Green Algae	0.215	0.177	0.003	0.619
			Microgobius gulosus	Mangrove	0.642	0.213	0.238	0.973
			Microgobius gulosus	PMA	0.134	0.118	0.004	0.42
			Microgobius gulosus	Red Macroalgae	0.009	0.013	0	0.045
		Crested Goby	Lophogobius cyprinoides	Filamentous Green Algae	0.109	0.106	0.004	0.398
			Lophogobius cyprinoides	Mangrove	0.821	0.125	0.493	0.976
			Lophogobius cyprinoides	PMA	0.066	0.057	0.004	0.214
			Lophogobius cyprinoides	Red Macroalgae	0.004	0.006	0	0.019
		Eastern Grass Shrimp	Palaemonetes paludosus	Filamentous Green Algae	0.07	0.101	0.001	0.375
			Palaemonetes paludosus	Mangrove	0.856	0.139	0.447	0.987
			Palaemonetes paludosus	PMA	0.064	0.073	0.003	0.282
			Palaemonetes paludosus	Red Macroalgae	0.01	0.013	0	0.043
		Eastern Mosquitofish	Gambusia holbrookii	Filamentous Green Algae	0.125	0.131	0.002	0.478
			Gambusia holbrookii	Mangrove	0.746	0.17	0.379	0.983
			Gambusia holbrookii	PMA	0.12	0.108	0.004	0.393
			Gambusia holbrookii	Red Macroalgae	0.008	0.011	0	0.043
		Golden Topminnow	Fundulus chrysotus	Filamentous Green Algae	0.117	0.124	0.003	0.443
			Fundulus chrysotus	Mangrove	0.767	0.163	0.396	0.981
			Fundulus chrysotus	PMA	0.109	0.099	0.003	0.355
			Fundulus chrysotus	Red Macroalgae	0.007	0.009	0	0.032
		Pink Shrimp	Farfantepenaeus duorarum	Filamentous Green Algae	0.04	0.048	0.001	0.174
			Farfantepenaeus duorarum	Mangrove	0.903	0.081	0.685	0.99
			Farfantepenaeus duorarum	PMA	0.055	0.056	0.002	0.21
			Farfantepenaeus duorarum	Red Macroalgae	0.002	0.003	0	0.011
		Sailfin Molly	Poecilia latipinna	Filamentous Green Algae	0.047	0.058	0.001	0.192
			Poecilia latipinna	Mangrove	0.891	0.088	0.663	0.989
			Poecilia latipinna	PMA	0.058	0.062	0.002	0.227
			Poecilia latipinna	Red Macroalgae	0.004	0.006	0	0.021
		Salt Marsh Mud Crab	Panopeus obesus	Filamentous Green Algae	0.166	0.113	0.013	0.445
			Panopeus obesus	Mangrove	0.607	0.169	0.285	0.914
			Panopeus obesus	PMA	0.222	0.132	0.024	0.492
			Panopeus obesus	Red Macroalgae	0.005	0.006	0	0.024
		Silver Jenny	Eucinostomus gula	Filamentous Green Algae	0.088	0.126	0.001	0.475
			Eucinostomus gula	Mangrove	0.853	0.142	0.431	0.988
			Eucinostomus gula	PMA	0.054	0.053	0.002	0.194
			Eucinostomus gula	Red Macroalgae	0.005	0.007	0	0.023
		Striped Mullet	Mugil cephalus	Filamentous Green Algae	0.067	0.112	0.001	0.443
			Mugil cephalus	Mangrove	0.851	0.148	0.388	0.988
			Mugil cephalus	PMA	0.073	0.08	0.003	0.287
			Mugil cephalus	Red Macroalgae	0.01	0.016	0	0.055
		Tidewater Mojarra	Eucinostomus harengulus	Filamentous Green Algae	0.161	0.129	0.007	0.498
			Eucinostomus harengulus	Mangrove	0.756	0.152	0.382	0.97
			Eucinostomus harengulus	PMA	0.077	0.072	0.004	0.273
			Eucinostomus harengulus	Red Macroalgae	0.006	0.008	0	0.027
TS Marsh	Dry	Bluefin Killifish	Lucania goodei	Floc	0.301	0.238	0.011	0.814
			Lucania goodei	Periphyton	0.357	0.165	0.091	0.722
			Lucania goodei	PMA	0.307	0.187	0.016	0.663
			Lucania goodei	Sawgrass	0.035	0.041	0	0.147
		Eastern Grass Shrimp	Palaemonetes paludosus	Floc	0.422	0.242	0.018	0.827
			Palaemonetes paludosus	Periphyton	0.185	0.14	0.021	0.526
			Palaemonetes paludosus	PMA	0.321	0.163	0.052	0.646
			Palaemonetes paludosus	Sawgrass	0.072	0.084	0.001	0.285
		Eastern Mosquitofish	Gambusia holbrookii	Floc	0.304	0.247	0.009	0.848
			Gambusia holbrookii	Periphyton	0.442	0.189	0.096	0.815
			Gambusia holbrookii	PMA	0.214	0.154	0.009	0.532
			Gambusia holbrookii	Sawgrass	0.04	0.052	0	0.183
	Wet	Asian Swamp Eel	Monopterus albus	Floc	0.102	0.085	0.004	0.318
			Monopterus albus	Periphyton	0.841	0.083	0.639	0.954
			Monopterus albus	PMA	0.045	0.029	0.005	0.119
			Monopterus albus	Sawgrass	0.013	0.015	0	0.057
		Bluefin Killifish	Lucania goodei	Floc	0.107	0.11	0.002	0.406
			Lucania goodei	Periphyton	0.815	0.117	0.523	0.966
			Lucania goodei	PMA	0.064	0.051	0.004	0.189
			Lucania goodei	Sawgrass	0.013	0.022	0	0.075
		Bluegill	Lepomis macrochirus	Floc	0.232	0.251	0.002	0.853
			Lepomis macrochirus	Periphyton	0.641	0.231	0.113	0.974
			Lepomis macrochirus	PMA	0.11	0.118	0.002	0.408
			Lepomis macrochirus	Sawgrass	0.017	0.029	0	0.091
		Eastern Grass Shrimp	Palaemonetes paludosus	Floc	0.238	0.178	0.006	0.616
			Palaemonetes paludosus	Periphyton	0.599	0.191	0.226	0.92
			Palaemonetes paludosus	PMA	0.122	0.091	0.008	0.346
			Palaemonetes paludosus	Sawgrass	0.041	0.063	0	0.239
		Eastern Mosquitofish	Gambusia holbrookii	Floc	0.094	0.1	0.002	0.373
			Gambusia holbrookii	Periphyton	0.857	0.104	0.589	0.981
			Gambusia holbrookii	PMA	0.038	0.035	0.002	0.127
			Gambusia holbrookii	Sawgrass	0.011	0.019	0	0.07
		Florida Gar	Lepisosteus platyrhincus	Floc	0.056	0.067	0.001	0.24
			Lepisosteus platyrhincus	Periphyton	0.904	0.079	0.706	0.99
			Lepisosteus platyrhincus	PMA	0.029	0.033	0.001	0.12
			Lepisosteus platyrhincus	Sawgrass	0.011	0.025	0	0.06
		Golden Topminnow	Fundulus chrysotus	Floc	0.101	0.122	0.001	0.447
			Fundulus chrysotus	Periphyton	0.848	0.13	0.505	0.988
			Fundulus chrysotus	PMA	0.035	0.037	0.001	0.142
			Fundulus chrysotus	Sawgrass	0.016	0.029	0	0.101
		Largemouth Bass	Micropterus salmoides	Floc	0.08	0.092	0.001	0.331
			Micropterus salmoides	Periphyton	0.874	0.101	0.609	0.988
			Micropterus salmoides	PMA	0.034	0.037	0.001	0.136
			Micropterus salmoides	Sawgrass	0.012	0.022	0	0.065
		Mayan Cichlid	Cichlasoma urophthalmus	Floc	0.263	0.237	0.003	0.774
			Cichlasoma urophthalmus	Periphyton	0.597	0.227	0.154	0.964
			Cichlasoma urophthalmus	PMA	0.116	0.109	0.002	0.386
			Cichlasoma urophthalmus	Sawgrass	0.024	0.039	0	0.146
		Peacock Eel	Macrognathus siamensis	Floc	0.197	0.206	0.002	0.733
			Macrognathus siamensis	Periphyton	0.72	0.202	0.231	0.979
			Macrognathus siamensis	PMA	0.062	0.065	0.002	0.239
			Macrognathus siamensis	Sawgrass	0.021	0.038	0	0.132
		Redear Sunfish	Lepomis microlophus	Floc	0.249	0.255	0.003	0.852
			Lepomis microlophus	Periphyton	0.597	0.231	0.119	0.962
			Lepomis microlophus	PMA	0.136	0.135	0.002	0.468
			Lepomis microlophus	Sawgrass	0.019	0.029	0	0.098
Mangrove Ecotone	Dry	Eastern Oyster	Isognomon alatus	EMA	0.204	0.268	0.002	0.918
			Isognomon alatus	Mangrove	0.019	0.037	0	0.1
			Isognomon alatus	Seagrass	0.68	0.267	0.032	0.96
			Isognomon alatus	PMA	0.098	0.093	0.005	0.344
		Gulf Pipefish	Syngnathus scovelli	EMA	0.293	0.216	0.003	0.745
			Syngnathus scovelli	Mangrove	0.023	0.032	0	0.11
			Syngnathus scovelli	Seagrass	0.351	0.179	0.104	0.801
			Syngnathus scovelli	PMA	0.333	0.25	0.013	0.81
		Mussel	Mytilidae sp.	EMA	0.207	0.265	0.003	0.907
			Mytilidae sp.	Mangrove	0.024	0.043	0	0.129
			Mytilidae sp.	Seagrass	0.618	0.255	0.03	0.934
			Mytilidae sp.	PMA	0.151	0.126	0.007	0.465
		Pink Shrimp	Farfantepenaeus duorarum	EMA	0.274	0.2	0.003	0.681
			Farfantepenaeus duorarum	Mangrove	0.02	0.024	0	0.091
			Farfantepenaeus duorarum	Seagrass	0.395	0.172	0.143	0.807
			Farfantepenaeus duorarum	PMA	0.312	0.235	0.012	0.788
		Rainwater Killifish	Lucania parva	EMA	0.315	0.24	0.002	0.8
			Lucania parva	Mangrove	0.017	0.024	0	0.082
			Lucania parva	Seagrass	0.224	0.133	0.049	0.565
			Lucania parva	PMA	0.443	0.285	0.014	0.906
		Stone Crab	Menippe mercenaria	EMA	0.123	0.117	0.004	0.433
			Menippe mercenaria	Mangrove	0.021	0.028	0	0.102
			Menippe mercenaria	Seagrass	0.658	0.161	0.323	0.923
			Menippe mercenaria	PMA	0.198	0.161	0.009	0.589
	Wet	Bay Anchovy	Anchoa mitchilii	EMA	0.161	0.178	0.004	0.653
			Anchoa mitchilii	Mangrove	0.038	0.048	0	0.168
			Anchoa mitchilii	Seagrass	0.287	0.118	0.099	0.561
			Anchoa mitchilii	PMA	0.513	0.226	0.034	0.845
		Brown Grass Shrimp	Leander tenuicornis	EMA	0.171	0.192	0.001	0.69
			Leander tenuicornis	Mangrove	0.034	0.05	0	0.18
			Leander tenuicornis	Seagrass	0.226	0.158	0.03	0.632
			Leander tenuicornis	PMA	0.569	0.275	0.024	0.949
		Code Goby	Gobiosoma robustum	EMA	0.168	0.199	0.001	0.71
			Gobiosoma robustum	Mangrove	0.04	0.061	0	0.217
			Gobiosoma robustum	Seagrass	0.181	0.128	0.023	0.512
			Gobiosoma robustum	PMA	0.612	0.276	0.02	0.957
		Crested Goby	Lophogobius cyprinoides	EMA	0.157	0.196	0.001	0.745
			Lophogobius cyprinoides	Mangrove	0.051	0.076	0	0.267
			Lophogobius cyprinoides	Seagrass	0.176	0.136	0.017	0.52
			Lophogobius cyprinoides	PMA	0.616	0.285	0.022	0.967
		Eastern Oyster	Isognomon alatus	EMA	0.174	0.273	0.002	0.923
			Isognomon alatus	Mangrove	0.03	0.055	0	0.158
			Isognomon alatus	Seagrass	0.592	0.251	0.018	0.918
			Isognomon alatus	PMA	0.204	0.143	0.009	0.526
		Flatback Mud Crab	Eurypanopeus depressus	EMA	0.172	0.252	0.002	0.89
			Eurypanopeus depressus	Mangrove	0.056	0.098	0	0.322
			Eurypanopeus depressus	Seagrass	0.519	0.235	0.025	0.885
			Eurypanopeus depressus	PMA	0.252	0.168	0.012	0.61
		Goldspotted Killifish	Floridichthys carpio	EMA	0.168	0.196	0.002	0.688
			Floridichthys carpio	Mangrove	0.042	0.062	0	0.226
			Floridichthys carpio	Seagrass	0.226	0.131	0.054	0.551
			Floridichthys carpio	PMA	0.564	0.268	0.018	0.912
		Harris Mud Crab	Rhithropanopeus harristii	EMA	0.178	0.243	0.002	0.867
			Rhithropanopeus harristii	Mangrove	0.072	0.114	0	0.419
			Rhithropanopeus harristii	Seagrass	0.462	0.222	0.027	0.845
			Rhithropanopeus harristii	PMA	0.288	0.181	0.013	0.665
		Scaled Sardine	Harengula jaguana	EMA	0.144	0.174	0.002	0.66
			Harengula jaguana	Mangrove	0.043	0.062	0	0.225
			Harengula jaguana	Seagrass	0.288	0.187	0.031	0.712
			Harengula jaguana	PMA	0.525	0.275	0.027	0.942
		Pink Shrimp	Farfantepenaeus duorarum	EMA	0.183	0.188	0.002	0.668
			Farfantepenaeus duorarum	Mangrove	0.034	0.052	0	0.185
			Farfantepenaeus duorarum	Seagrass	0.275	0.157	0.061	0.652
			Farfantepenaeus duorarum	PMA	0.508	0.274	0.015	0.912
		Rainwater Killifish	Lucania parva	EMA	0.211	0.231	0.001	0.76
			Lucania parva	Mangrove	0.022	0.034	0	0.125
			Lucania parva	Seagrass	0.136	0.105	0.02	0.419
			Lucania parva	PMA	0.631	0.299	0.018	0.965
Inner Bay	Dry	Eastern Grass Shrimp	Palaemonetes paludosus	EMA	0.469	0.239	0.041	0.906
			Palaemonetes paludosus	Mangrove	0.09	0.082	0.002	0.292
			Palaemonetes paludosus	Seagrass	0.104	0.095	0.003	0.342
			Palaemonetes paludosus	PMA	0.338	0.237	0.012	0.83
		Rainwater Killifish	Lucania parva	EMA	0.456	0.239	0.047	0.898
			Lucania parva	Mangrove	0.117	0.097	0.002	0.341
			Lucania parva	Seagrass	0.192	0.157	0.004	0.545
			Lucania parva	PMA	0.235	0.177	0.015	0.683
		Redfin Needlefish	Strongylura notata	EMA	0.374	0.225	0.043	0.855
			Strongylura notata	Mangrove	0.114	0.098	0.003	0.346
			Strongylura notata	Seagrass	0.193	0.149	0.004	0.526
			Strongylura notata	PMA	0.319	0.211	0.019	0.773
		Toadfish	Opsanus beta	EMA	0.344	0.225	0.031	0.871
			Opsanus beta	Mangrove	0.115	0.098	0.003	0.342
			Opsanus beta	Seagrass	0.22	0.167	0.004	0.579
			Opsanus beta	PMA	0.321	0.215	0.017	0.803
	Wet	Atlantic Marginella	Prunum apicinum	EMA	0.368	0.209	0.046	0.852
			Prunum apicinum	Mangrove	0.068	0.064	0.002	0.242
			Prunum apicinum	Seagrass	0.118	0.102	0.004	0.373
			Prunum apicinum	PMA	0.446	0.218	0.03	0.845
		Bubble Snail	Bulla occidentalis	EMA	0.458	0.265	0.023	0.93
			Bulla occidentalis	Mangrove	0.065	0.074	0.001	0.265
			Bulla occidentalis	Seagrass	0.058	0.06	0.001	0.218
			Bulla occidentalis	PMA	0.42	0.27	0.012	0.913
		Hermit Crab	Paguroidea sp.	EMA	0.387	0.303	0.014	0.939
			Paguroidea sp.	Mangrove	0.042	0.052	0.001	0.199
			Paguroidea sp.	Seagrass	0.103	0.135	0.001	0.514
			Paguroidea sp.	PMA	0.468	0.315	0.012	0.943
		Rainwater Killifish	Lucania parva	EMA	0.421	0.252	0.034	0.931
			Lucania parva	Mangrove	0.088	0.094	0.001	0.333
			Lucania parva	Seagrass	0.147	0.14	0.002	0.484
			Lucania parva	PMA	0.345	0.226	0.012	0.817
		Snapping Shrimp	Alpheus heterochaelis	EMA	0.176	0.218	0.009	0.901
			Alpheus heterochaelis	Mangrove	0.076	0.11	0.001	0.399
			Alpheus heterochaelis	Seagrass	0.077	0.089	0.001	0.329
			Alpheus heterochaelis	PMA	0.67	0.257	0.015	0.966
Mid Bay	Dry	Blue Crab	Callinectes sapidus	EMA	0.47	0.25	0.009	0.887
			Callinectes sapidus	Mangrove	0.047	0.041	0.001	0.146
			Callinectes sapidus	Seagrass	0.263	0.139	0.043	0.561
			Callinectes sapidus	PMA	0.22	0.229	0.007	0.821
		Bluegill	Lepomis macrochirus	EMA	0.455	0.254	0.01	0.896
			Lepomis macrochirus	Mangrove	0.035	0.033	0.002	0.122
			Lepomis macrochirus	Seagrass	0.298	0.159	0.028	0.634
			Lepomis macrochirus	PMA	0.212	0.202	0.007	0.719
		Dwarf Seahorse	Hippocampus zosterae	EMA	0.442	0.248	0.011	0.882
			Hippocampus zosterae	Mangrove	0.033	0.031	0.001	0.115
			Hippocampus zosterae	Seagrass	0.295	0.159	0.033	0.623
			Hippocampus zosterae	PMA	0.23	0.202	0.008	0.701
		Hermit crab	Paguroidea sp.	EMA	0.551	0.284	0.007	0.939
			Paguroidea sp.	Mangrove	0.045	0.047	0.001	0.171
			Paguroidea sp.	Seagrass	0.123	0.089	0.01	0.336
			Paguroidea sp.	PMA	0.282	0.279	0.006	0.942
		Snapping Shrimp	Alpheus heterochaelis	EMA	0.616	0.29	0.006	0.958
			Alpheus heterochaelis	Mangrove	0.035	0.039	0.001	0.147
			Alpheus heterochaelis	Seagrass	0.115	0.097	0.009	0.375
			Alpheus heterochaelis	PMA	0.233	0.283	0.005	0.936
		Spider Crab	Majoidea sp.	EMA	0.492	0.274	0.009	0.926
			Majoidea sp.	Mangrove	0.047	0.047	0.001	0.169
			Majoidea sp.	Seagrass	0.249	0.162	0.017	0.574
			Majoidea sp.	PMA	0.212	0.251	0.006	0.881
		Spiny Lobster	Palinuridae sp.	EMA	0.565	0.3	0.007	0.945
			Palinuridae sp.	Mangrove	0.035	0.039	0.001	0.145
			Palinuridae sp.	Seagrass	0.15	0.111	0.013	0.408
			Palinuridae sp.	PMA	0.25	0.27	0.005	0.903
		Stone Crab	Menippe mercenaria	EMA	0.51	0.306	0.01	0.944
			Menippe mercenaria	Mangrove	0.023	0.023	0.001	0.088
			Menippe mercenaria	Seagrass	0.273	0.177	0.016	0.615
			Menippe mercenaria	PMA	0.195	0.19	0.005	0.648
		Tidewater Mojarra	Eucinostomus harengulus	EMA	0.429	0.225	0.012	0.831
			Eucinostomus harengulus	Mangrove	0.053	0.047	0.002	0.17
			Eucinostomus harengulus	Seagrass	0.267	0.133	0.061	0.556
			Eucinostomus harengulus	PMA	0.251	0.227	0.01	0.802
	Wet	Atlantic Modulus	Modulus modulus	EMA	0.166	0.119	0.006	0.444
			Modulus modulus	Mangrove	0.039	0.025	0.003	0.099
			Modulus modulus	Seagrass	0.557	0.119	0.316	0.775
			Modulus modulus	PMA	0.239	0.142	0.043	0.593
		Barracuda	Sphyraena barracuda	EMA	0.12	0.126	0.003	0.457
			Sphyraena barracuda	Mangrove	0.056	0.058	0.001	0.213
			Sphyraena barracuda	Seagrass	0.375	0.162	0.097	0.693
			Sphyraena barracuda	PMA	0.449	0.212	0.044	0.84
		Blue Crab	Callinectes sapidus	EMA	0.18	0.154	0.003	0.567
			Callinectes sapidus	Mangrove	0.045	0.039	0.001	0.14
			Callinectes sapidus	Seagrass	0.562	0.174	0.19	0.861
			Callinectes sapidus	PMA	0.213	0.185	0.011	0.693
		Brown Grass Shrimp	Leander tenuicornis	EMA	0.268	0.245	0.003	0.792
			Leander tenuicornis	Mangrove	0.032	0.03	0.001	0.107
			Leander tenuicornis	Seagrass	0.377	0.147	0.098	0.682
			Leander tenuicornis	PMA	0.324	0.204	0.015	0.72
		Cross-Barred Venus	Chione cancellata	EMA	0.198	0.175	0.003	0.63
			Chione cancellata	Mangrove	0.072	0.06	0.001	0.208
			Chione cancellata	Seagrass	0.48	0.2	0.116	0.881
			Chione cancellata	PMA	0.25	0.226	0.013	0.826
		Goldspotted Killifish	Floridichthys carpio	EMA	0.153	0.148	0.003	0.531
			Floridichthys carpio	Mangrove	0.042	0.041	0.001	0.151
			Floridichthys carpio	Seagrass	0.59	0.196	0.218	0.93
			Floridichthys carpio	PMA	0.215	0.181	0.01	0.637
		Hermit Crab	Paguroidea sp.	EMA	0.325	0.265	0.003	0.819
			Paguroidea sp.	Mangrove	0.056	0.053	0.001	0.184
			Paguroidea sp.	Seagrass	0.327	0.166	0.051	0.665
			Paguroidea sp.	PMA	0.291	0.25	0.014	0.887
		Pinfish	Lagodon rhomboides	EMA	0.144	0.142	0.003	0.532
			Lagodon rhomboides	Mangrove	0.032	0.031	0.001	0.113
			Lagodon rhomboides	Seagrass	0.649	0.184	0.262	0.941
			Lagodon rhomboides	PMA	0.175	0.148	0.008	0.543
		Redfin Needlefish	Strongylura notata	EMA	0.107	0.121	0.002	0.46
			Strongylura notata	Mangrove	0.036	0.036	0.001	0.131
			Strongylura notata	Seagrass	0.688	0.173	0.289	0.944
			Strongylura notata	PMA	0.169	0.146	0.009	0.538
		Scaly Pearl Oyster	Pinctada longisquamosa	EMA	0.224	0.195	0.003	0.679
			Pinctada longisquamosa	Mangrove	0.058	0.052	0.001	0.186
			Pinctada longisquamosa	Seagrass	0.476	0.195	0.111	0.851
			Pinctada longisquamosa	PMA	0.243	0.218	0.012	0.803
		Silver Jenny	Eucinostomus gula	EMA	0.128	0.133	0.003	0.503
			Eucinostomus gula	Mangrove	0.045	0.045	0.001	0.169
			Eucinostomus gula	Seagrass	0.52	0.179	0.193	0.857
			Eucinostomus gula	PMA	0.307	0.183	0.018	0.671
		Tidewater Mojarra	Eucinostomus harengulus	EMA	0.152	0.13	0.004	0.495
			Eucinostomus harengulus	Mangrove	0.045	0.038	0.002	0.142
			Eucinostomus harengulus	Seagrass	0.561	0.17	0.229	0.864
			Eucinostomus harengulus	PMA	0.242	0.18	0.014	0.646
		Tidewater Silverside	Menidia peninsulae	EMA	0.116	0.126	0.002	0.484
			Menidia peninsulae	Mangrove	0.036	0.037	0.001	0.138
			Menidia peninsulae	Seagrass	0.615	0.175	0.26	0.912
			Menidia peninsulae	PMA	0.233	0.162	0.013	0.595
		West Indian False Cerith	Lampanella minima	EMA	0.119	0.121	0.003	0.444
			Lampanella minima	Mangrove	0.071	0.065	0.001	0.231
			Lampanella minima	Seagrass	0.453	0.162	0.148	0.763
			Lampanella minima	PMA	0.357	0.207	0.028	0.786
Outer Bay	Dry	Fringed Filefish	Monacanthus ciliatus	EMA	0.618	0.204	0.212	0.958
			Monacanthus ciliatus	Mangrove	0.035	0.04	0	0.144
			Monacanthus ciliatus	Seagrass	0.063	0.066	0.001	0.241
			Monacanthus ciliatus	PMA	0.284	0.213	0.005	0.734
		Golden Topminnow	Fundulus chrysotus	EMA	0.763	0.162	0.383	0.977
			Fundulus chrysotus	Mangrove	0.023	0.028	0	0.101
			Fundulus chrysotus	Seagrass	0.064	0.073	0.001	0.262
			Fundulus chrysotus	PMA	0.15	0.151	0.004	0.552
		Harris Mud Crab	Rhithropanopeus harristii	EMA	0.833	0.126	0.529	0.985
			Rhithropanopeus harristii	Mangrove	0.017	0.022	0	0.082
			Rhithropanopeus harristii	Seagrass	0.041	0.05	0.001	0.185
			Rhithropanopeus harristii	PMA	0.108	0.116	0.002	0.413
	Wet	Arrow Shrimp	Tozeuma carolinense	EMA	0.771	0.145	0.441	0.973
			Tozeuma carolinense	Mangrove	0.011	0.012	0	0.043
			Tozeuma carolinense	Seagrass	0.043	0.04	0.001	0.145
			Tozeuma carolinense	PMA	0.175	0.138	0.004	0.499
		Bluestriped Grunt	Haemulon sciurus	EMA	0.565	0.278	0.083	0.981
			Haemulon sciurus	Mangrove	0.017	0.025	0	0.092
			Haemulon sciurus	Seagrass	0.058	0.067	0.001	0.239
			Haemulon sciurus	PMA	0.36	0.278	0.002	0.88
		Brown Grass Shrimp	Leander tenuicornis	EMA	0.703	0.218	0.212	0.988
			Leander tenuicornis	Mangrove	0.013	0.02	0	0.069
			Leander tenuicornis	Seagrass	0.058	0.071	0	0.257
			Leander tenuicornis	PMA	0.226	0.211	0.002	0.737
		Bubble Snail	Bulla occidentalis	EMA	0.839	0.135	0.511	0.991
			Bulla occidentalis	Mangrove	0.012	0.018	0	0.065
			Bulla occidentalis	Seagrass	0.03	0.04	0	0.138
			Bulla occidentalis	PMA	0.119	0.128	0.001	0.449
		Chestnut Turban Snail	Turbo castanea	EMA	0.841	0.136	0.51	0.991
			Turbo castanea	Mangrove	0.009	0.014	0	0.053
			Turbo castanea	Seagrass	0.043	0.059	0	0.213
			Turbo castanea	PMA	0.107	0.119	0.002	0.42
		Fringed Filefish	Monacanthus ciliatus	EMA	0.676	0.227	0.21	0.985
			Monacanthus ciliatus	Mangrove	0.015	0.022	0	0.079
			Monacanthus ciliatus	Seagrass	0.046	0.063	0	0.224
			Monacanthus ciliatus	PMA	0.262	0.222	0.002	0.741
		Giant Purple Barnacle	Megabalanus tintinnabulum	EMA	0.701	0.243	0.132	0.987
			Megabalanus tintinnabulum	Mangrove	0.012	0.017	0	0.062
			Megabalanus tintinnabulum	Seagrass	0.036	0.045	0	0.172
			Megabalanus tintinnabulum	PMA	0.251	0.246	0.002	0.846
		Harris Mud Crab	Rhithropanopeus harristii	EMA	0.876	0.116	0.574	0.993
			Rhithropanopeus harristii	Mangrove	0.008	0.013	0	0.045
			Rhithropanopeus harristii	Seagrass	0.024	0.031	0	0.116
			Rhithropanopeus harristii	PMA	0.093	0.109	0.001	0.387
		Hermit Crab	Paguroidea sp.	EMA	0.824	0.146	0.484	0.989
			Paguroidea sp.	Mangrove	0.017	0.028	0	0.103
			Paguroidea sp.	Seagrass	0.038	0.05	0	0.184
			Paguroidea sp.	PMA	0.121	0.133	0.002	0.465
		Ivory Cerith	Cerithium eburneum	EMA	0.825	0.145	0.475	0.99
			Cerithium eburneum	Mangrove	0.012	0.018	0	0.067
			Cerithium eburneum	Seagrass	0.05	0.066	0	0.239
			Cerithium eburneum	PMA	0.114	0.124	0.002	0.437
		Penaeid Shrimp	Penaeidae sp.	EMA	0.662	0.238	0.161	0.984
			Penaeidae sp.	Mangrove	0.014	0.02	0	0.073
			Penaeidae sp.	Seagrass	0.059	0.073	0	0.27
			Penaeidae sp.	PMA	0.264	0.233	0.002	0.787
		Schoolmaster Snapper	Lutjanus apodus	EMA	0.625	0.255	0.127	0.986
			Lutjanus apodus	Mangrove	0.015	0.022	0	0.079
			Lutjanus apodus	Seagrass	0.061	0.071	0	0.252
			Lutjanus apodus	PMA	0.299	0.249	0.003	0.81
		Silver Jenny	Eucinostomus gula	EMA	0.545	0.28	0.08	0.983
			Eucinostomus gula	Mangrove	0.026	0.036	0	0.13
			Eucinostomus gula	Seagrass	0.123	0.127	0	0.426
			Eucinostomus gula	PMA	0.305	0.24	0.002	0.763
		Stone Crab	Menippe mercenaria	EMA	0.77	0.188	0.325	0.988
			Menippe mercenaria	Mangrove	0.011	0.017	0	0.06
			Menippe mercenaria	Seagrass	0.033	0.041	0	0.144
			Menippe mercenaria	PMA	0.186	0.187	0.002	0.645
