# Supplementary material for: Variation in food web reliance on green and brown energy pathways across ecosystem gradients
Source: PLoS One. 2026 Feb 4;21(2):e0336521. doi: 10.1371/journal.pone.0336521 (PMC12871965; doi:10.1371/journal.pone.0336521)
Supplement: S3 Table — (XLSX) [file pone.0336521.s005.xlsx]

## Sheet: Sheet1
Site	Source	n	Season	δ13C	sd13C	δ15N	sd15N	δ34S	sd34S
SRS Marsh	Sawgrass	3	Dry	-26.84	1.14	2.08	6.49	19.1	0.84
		3	Wet	-25.58	0.21	-0.16	0.41	14.27	1.73
	Floc	3	Dry	-30.58	0.51	2.03	0.72	24.65	2.32
		3	Wet	-27.27	2.59	4.08	0.07	18.24	3.78
	Periphyton	3	Dry	-26.66	0.69	4.45	0.76	24.44	1.77
		3	Wet	-25.08	0.87	3.5	0.18	19.6	2.56
	PMA	6	Dry	-35.45	3.04	6	1.21	24.5	2.12
		NA	Wet	NA	NA	NA	NA	NA	NA
Upper River	Mangrove	3	Dry	-30.59	0.83	7.46	0.26	21.07	2.55
		3	Wet	-29.62	0.3	6.78	1.44	11.23	0.27
	Floc	3	Dry	-30.58	0.51	2.03	0.72	24.65	2.32
		3	Wet	-27.27	2.59	4.08	0.07	18.24	3.78
	EMA	9	Dry	-29.56	1.85	9.57	2.98	12.82	5.24
		3	Wet	-29.71	1.24	6.29	0.76	11.06	2.26
	PMA	2	Dry	-29.97	0.18	6.85	0.82	13.89	4.45
		2	Wet	-30.91	0.11	5.87	0.01	12.28	4.2
Mid River	Mangrove	3	Dry	-28.19	0.64	2.67	1.36	-10.75	0.433
		3	Wet	-27.77	0.26	5.01	0.22	-9.38	2.17
	Floc	3	Dry	-30.58	0.51	2.03	0.72	24.65	2.32
		3	Wet	-27.27	2.59	4.08	0.07	18.24	3.78
	EMA	6	Dry	-25.93	3.69	5.94	1.11	9.55	6.65
		NA	Wet	NA	NA	NA	NA	NA	NA
	PMA	4	Dry	-30.45	1.85	4.64	1.41	-2.93	0.77
		3	Wet	-31.19	0.47	3.72	0.47	2.3	0.18
Lower River	Mangrove	4	Dry	-29.88	1.49	3.85	0.57	0.85	4.06
		2	Wet	-30.08	0.42	6	0.38	3.5	1.92
	RMA	4	Dry	-32.27	2.95	6.04	0.73	16.23	5.51
		NA	Wet	NA	NA	NA	NA	NA	NA
	FGA	3	Dry	-20.43	3.65	4.33	0.53	-2.1	4.14
		NA	Wet	NA	NA	NA	NA	NA	NA
	PMA	2	Dry	-24.52	3.03	3.73	0.41	-5.57	1.44
		2	Wet	-26.89	0.06	3.34	0.03	-8.16	1.26
TS Marsh	Sawgrass	3	Dry	-26.42	1.37	-1.39	3.57	13.91	2.21
		3	Wet	-27.55	0.54	-4.29	0.67	14.33	0.31
	Floc	3	Dry	-28.72	1.47	2.29	0.77	16.65	0.3
		3	Wet	-30.06	1.05	2.4	0.19	15.63	0.43
	Periphyton	3	Dry	-26.27	1.66	1.61	1.35	12.73	2.02
		3	Wet	-23.66	0.79	3.92	0.23	12.69	7.54
	PMA	3	Dry	-33.21	0.39	2.52	0.18	12.06	1.5
		3	Wet	-33.84	0.29	2.68	0.33	10.43	0.49
Mangrove Ecotone	Mangrove	6	Dry	-27.39	0.92	4.18	0.99	-6.29	3.98
		NA	Wet	NA	NA	NA	NA	NA	NA
	Seagrass	7	Dry	-12.99	0.41	0.9	1	5.45	5.34
		6	Wet	-16.33	1.36	2.7	2.06	7.42	4.81
	EMA	3	Dry	-12.82	0.91	2.78	2.07	15.35	7.06
		3	Wet	-19.88	0.76	2.6	0.39	15.4	0.98
	PMA	2	Dry	-21.41	0.59	6.72	0.19	-2.92	5.05
		2	Wet	-22.16	0.28	5.06	0.11	5.99	0.79
Inner Bay	Mangrove	3	Dry	-25.81	1.08	7.91	0.41	-6.29	1.1
		NA	Wet	NA	NA	NA	NA	NA	NA
	Seagrass	12	Dry	-10.6	2.19	7.14	1.35	12.3	4.2
		NA	Wet	NA	NA	NA	NA	NA	NA
	EMA	8	Dry	-17.67	4.31	7.81	1	14.14	3.21
		NA	Wet	NA	NA	NA	NA	NA	NA
	PMA	2	Dry	-24.5	7.54	6.53	0.05	3.31	0.15
		2	Wet	-18.77	0.07	5.58	0.33	4.13	8.47
Mid Bay	Mangrove	4	Dry	-26.6	0.73	0.07	0.64	-7.26	1.33
		3	Wet	-26.41	1.09	2.97	3.25	-11.91	0.68
	Seagrass	12	Dry	-8.92	1.63	3.12	3.08	5.52	7.01
		6	Wet	-10.4	2.5	3.49	2.58	2.07	5.84
	EMA	9	Dry	-14.02	5.12	3.07	0.95	13.44	5.83
		3	Wet	-17.97	1.4	5.32	1.08	10.32	1.72
	PMA	2	Dry	-17.3	0.91	3.69	0.01	0.87	5.95
		2	Wet	-16.3	0.37	3.35	0.08	16.69	1.65
Outer Bay	Mangrove	22	Dry	-26.65	0.91	3.03	3.19	-7.58	4.64
		NA	Wet	NA	NA	NA	NA	NA	NA
	Seagrass	6	Dry	-8.37	0.23	3.49	0.57	6.71	3.12
		6	Wet	-8.54	1.06	1.22	0.65	9.57	4.37
	EMA	3	Dry	-12.82	1.95	2.78	0.62	15.35	2.51
		3	Wet	-19.11	2.51	2.6	0.45	15.4	1.36
	PMA	2	Dry	-17.28	0.11	3.35	0.43	5.09	0.87
		2	Wet	-18.48	0.62	2.96	0.22	10.58	1.09
